# Supplementary material for: A new subtype of diffuse midline glioma, H3 K27 and BRAF/FGFR1 co-altered: a clinico-radiological and histomolecular characterisation
Source: Acta Neuropathol. 2023 Dec 8;147(1):2. doi: 10.1007/s00401-023-02651-4 (PMC10709479; doi:10.1007/s00401-023-02651-4)
Supplement: Supplementary file 2 — Supplementary file2 (XLSX 20 KB) [file 401_2023_2651_MOESM2_ESM.xlsx]

## Sheet: DMG_K27-MAPK
Supplementary Table 1: Summary of clinical, radiohistological and molecular data
ID oncoplot	Cohort	Tumor origin	LOCATION	Sex	Age at diagnosis (years)	Satus (Dead=1/Alive=0)	OS (months)	Initial Diagnosis	Histological Profile	CD34 marker	Micro- calcifications	Entrapped Neurofilments	Eosinophilic Granular Bodies	Ganglion Cells	GFAP Whorls	Perivacular Lymphoid Infiltrate	Necrosis	Microvascular proliferation	Mitotic index (KI67)	Macro-Calcifications CT Scan	Radiological Tumor Profile	MRI Contrast Enhancement	H3_Status	BRAF_Status	FGFR1_Status	Ref_Variant	TP53_Status	TP53_Accumulation IHC	ATRX_Status	ATRX loss	Methylation class V12.8	Score V12.8	Sentrix_ID
1	IGR	Diagnosis	Thalamus	M	7	0	56	DMG H3K27	DMG-like	na	0	na	0	0	0	1	0	0	1	1	mixed	1	H33	BRAFp.V600E	wt	NM_004333.6	na	na	na	no	na	na	na
2	BIOMEDE	Diagnosis	Brainstem	F	2	1	35	DMG H3K27	DMG-like	0	0	1	0	0	0	1	0	1	1	1	mixed	1	H33	BRAFp.V600E	wt	NM_004333.6	wt	positive	wt	no	DMG_K27	0.99145	204949770048_R01C01
3	IGR	Diagnosis	Brainstem	M	2	1	53.5	PA	Piloid-HGG	0	0	1	0	1	0	0	0	1	4	na	circumscribed (diffuse evol.)	1	H33	BRAFp.V600E	wt	NM_004333.6	wt	na	wt	no	DMG_K27	0.99961	204949770048_R03C01
4	IGR	Diagnosis	Thalamus	F	3	0	247	GG3	GG-like	0	1	0	0	1	0	1	1	1	1	na	mixed	na	H33	BRAFp.V600E	wt	NM_004333.6	wt	na	na	no	DMG_K27	0.95569	201465910045_R05C01
5	IGR	Diagnosis	Thalamus	F	8	1	12	DMG H3K27	DMG-like	0	0	0	0	0	0	1	0	0	3	na	mixed	na	H33	BRAFp.V600E	wt	NM_004333.6	wt	10% positive	wt	no	GBM_MES_ATYP	0.74248	201465910048_R01C01
6	HERBY	Diagnosis	Thalamus	F	5.4	1	12.4	DMG H3K27	Piloid-HGG	0	1	1	1	0	0	0	1	1	11	na	mixed	1	H33	BRAFp.V600E	wt	NM_004333.6	na	na	na	na	DMG_K27	0.95136	201465910045_R04C01
7	IGR	Relapse	Thalamus	M	3	1	36	GBM	Piloid-HGG	0	1	1	0	0	1	1	0	0	7	na	circumscribed	na	H33	BRAFp.V600E	wt	NM_004333.6	wt	> 50% positive	wt	no	DMG_K27	0.96672	201465910045_R06C01
8	IGR	Diagnosis	Thalamus	M	8	0	11	DMG H3K27	Piloid-HGG	1	1	1	0	0	0	1	0	0	1	1	mixed	1	H33	BRAFp.V600E	wt	NM_004333.6	wt	positive	wt	no	GBM_MES_TYP	0.18872	205800610026_R01C01
9	BIOMEDE	Diagnosis	Thalamus	F	9	0	5	DMG H3K27	DMG-like	1	1	na	na	na	0	1	0	0	1	na	na	na	H33	BRAFp.V600E	wt	NM_004333.6	wt	na	wt	no	DMG_K27	0.24268	206772660028_R02C01
10	Schüller et al. 2021	Diagnosis	Thalamus	M	13.1589	0	24.6	DMG H3K27	na	na	na	na	na	na	na	na	na	na	na	na	na	na	H33	BRAFp.V600E	wt	NM_004333.6	wt	na	na	no	DMG_K27	0.99183	202123800125_R08C01
11	BIOMEDE	Diagnosis	Brainstem	M	6	1	62	GG1	GG-like	1	1	1	1	1	0	0	0	0	0	1	mixed	1	H33	BRAFp.V600E	wt	NM_004333.6	wt	negative	wt	no	CTRL_REACTIVE	0.37067	205800610026_R07C01
12	Pagès et al. 2016	Diagnosis	Thalamus	F	8	0	84	GG1	GG-like	1	0	na	na	na	0	1	0	0	0	na	na	na	H33	BRAFp.V600E	wt	NM_004333.6	wt	na	wt	no	DMG_K27	0.88212	206772660028_R05C01
13	Pagès et al. 2016	Diagnosis	Thalamus	F	12	1	96	GG1	GG-like	1	0	na	na	na	0	0	0	0	1	na	na	na	H33	BRAFp.V600E	wt	NM_004333.6	na	na	na	no	CTRL_REACTIVE	0.28361	201465910045_R07C01
14	Pagès et al. 2016	Diagnosis	Thalamus	F	10	na	na	GG1	GG-like	1	1	na	na	na	0	0	0	0	0	na	na	na	H33	BRAFp.V600E	wt	NM_004333.6	na	na	na	no	PXA	0.73387	201465910045_R01C01
15	Pagès et al. 2016	Diagnosis	Spinal cord	F	14	0	12	GG1	GG-like	1	1	na	na	na	0	0	0	0	0	na	na	na	H33	BRAFp.V600E	wt	NM_004333.6	na	na	na	no	na	na	na
16	Ryall al. 2020	Diagnosis	Thalamus	F	7.2	1	15.6	DA	na	na	na	na	na	na	na	na	na	na	na	na	na	na	H33	BRAFp.V600E	wt	NM_004333.6	wt	na	na	na	na	na	na
17	Ryall al. 2020	Diagnosis	Thalamus	M	5.6	1	44.4	DA	na	na	na	na	na	na	na	na	na	na	na	na	na	na	H33	BRAFp.V600E	wt	NM_004333.6	wt	na	na	na	na	na	na
18	Nguyen et al. 2015	Diagnosis	Brainstem	F	2	0	62.4	LGG	na	na	na	na	na	na	na	na	na	na	na	na	na	na	H33	BRAFp.V600E	wt	NM_004333.6	wt	na	na	na	na	na	na
19	Nguyen et al. 2015	Diagnosis	Brainstem	F	10	1	12	PA	na	na	na	na	na	na	na	na	na	na	na	na	na	na	H33	BRAFp.V600E	wt	NM_004333.6	wt	na	na	na	na	na	na
20	Mackay et al. 2017	Diagnosis	Midline - NOS	F	10.7	1	5.3	GBM	na	na	na	na	na	na	na	na	na	na	na	na	na	na	H33	BRAFp.V600E	wt	NM_004333.6	wt	na	na	na	na	na	na
21	IGR	Diagnosis	Thalamus	F	16	1	37	GG3	GG-like	1	1	0	0	0	1	1	1	1	5	1	mixed	1	H33	BRAFp.V600E	wt	NM_004333.6	wt	positive	na	no	DMG_K27	0.99969	201465910045_R02C01
22	IGR	Diagnosis	Thalamus	M	6	1	13.2	GG3	GG-like	1	0	1	1	0	0	0	1	1	5	na	mixed	na	H33	BRAFp.V600E	wt	NM_004333.6	mut	positive	wt	no	DMG_K27	0.99984	201465950016_R01C01
23	Ryall al. 2020	Diagnosis	Thalamus	M	7	1	164.4	DA	na	na	na	na	na	na	na	na	na	na	na	na	na	na	H33	BRAFp.V600E	FGFR1 SNV	NM_004333.6	wt	na	na	na	na	na	na
24	IGR	Diagnosis	Thalamus	M	13	0	86	GG3	GG-like /Piloid-HGG	1	0	1	1	1	0	1	0	1	8	0	mixed	1	H33	wt	N546K	NM_023110	mut	negative	wt	loss	DMG_K27	0.97629	205800610026_R02C01
25	Schüller et al. 2021	Diagnosis	Thalamus	F	54.1644	0	0.5	DMG H3K27	na	na	na	na	na	na	na	na	na	na	na	na	na	na	H33	wt	N546K	NM_023110	mut	na	na	no	na	na	na
26	BIOMEDE	Diagnosis	Brainstem	F	18	1	16	DMG H3K27	DMG-like	na	0	na	0	0	0	0	0	1	2	na	na	na	H33	wt	K656E	NM_023110	mut	< 5% positive	wt	na	DMG_K27	0.99911	204949770048_R04C01
27	Schüller et al. 2021	Diagnosis	Others	M	33.4	0	174	AA	na	na	na	na	na	na	na	na	na	na	na	na	na	na	H33	wt	N546K	NM_023110	wt	na	mut	na	na	na	na
28	Schüller et al. 2021	Diagnosis	Thalamus	M	58	0	0	DMG H3K27	na	na	na	na	na	na	na	na	na	na	na	na	na	na	H33	wt	N546K	NM_023110	wt	na	mut	na	na	na	na
29	Mackay et al. 2017	Diagnosis	Brainstem	F	14	na	na	DMG H3K27	na	na	na	na	na	na	na	na	na	na	na	na	na	na	H33	wt	K656E	NM_023110	wt	na	mut	na	na	na	na
30	IGR	Diagnosis	Thalamus	F	20.6297	1	36	DMG H3K27	Piloid-HGG	na	0	0	0	0	1	1	1	1	2	0	circumscribed	1	H33	wt	K656E	NM_023110	wt	na	mut	na	DMG_K27	0.98278	204963470071_R03C01
31	BIOMEDE	Diagnosis	Thalamus	F	14.8008	0	20	DMG H3K27	GG-like / Piloid-HGG	1	1	0	0	1	1	1	1	1	2	na	na	na	H33	wt	N546K	NM_023110	wt	na	mut	loss	DMG_K27	0.49277	204963470071_R04C01
32	BIOMEDE	Diagnosis	Brainstem	F	16	0	18	DMG H3K27	DMG-like /Piloid-HGG	1	1	1	1	0	0	0	1	1	4	na	na	na	H33	wt	N546D	NM_023110	wt	na	mut	na	DMG_K27	0.83541	204949770048_R06C01
33	IGR	Diagnosis	Thalamus	M	14.8008	1	40	DMG H3K27	DMG-like	na	0	1	0	0	0	1	0	0	0	0	mixed	1	H33	wt	N546K	NM_023110	wt	30% positive	mut	na	DMG_K27	0.74500	204963470071_R02C01
34	Mackay et al. 2017	Diagnosis	Thalamus	M	11	1	5	GBM	na	na	na	na	na	na	na	na	na	na	na	na	na	na	H33	wt	N546K	NM_023110	wt	na	mut	na	na	na	na
35	Mackay et al. 2017	Diagnosis	Thalamus	M	11	na	na	GBM	na	na	na	na	na	na	na	na	na	na	na	na	na	na	H33	wt	N546K	NM_023110	wt	na	mut	na	na	na	na
36	Mackay et al. 2017	Diagnosis	Thalamus	F	9	na	na	GBM	na	na	na	na	na	na	na	na	na	na	na	na	na	na	H33	wt	N546K	NM_023110	wt	na	wt	na	na	na	na
37	Mackay et al. 2017	Diagnosis	Thalamus	M	11	1	32	GBM	na	na	na	na	na	na	na	na	na	na	na	na	na	na	H33	wt	K656E	NM_023110	wt	na	wt	na	na	na	na
38	Schüller et al. 2021	Diagnosis	Thalamus	F	na	na	na	DMG H3K27	na	na	na	na	na	na	na	na	na	na	na	na	na	na	H33	wt	K656E	NM_023110	wt	na	na	na	na	na	na
39	Schüller et al. 2021	Diagnosis	Spinal cord	M	45.3644	1	33.4	DA	na	na	na	na	na	na	na	na	na	na	na	na	na	na	H33	wt	K656E	NM_023110	wt	na	na	no	DMG_K27	0.99896	202123800125_R04C01
40	Schüller et al. 2021	Diagnosis	spinal cord	M	13.25	na	na	DMG H3K27	na	na	na	na	na	na	na	na	na	na	na	na	na	na	H33	wt	N546K	NM_023110	wt	na	na	loss	DMG_K27	0.99907	203020780053_R07C01
41	Schüller et al. 2021	Diagnosis	Thalamus	M	21.1	0	39.9	GBM	na	na	na	na	na	na	na	na	na	na	na	na	na	na	H33	wt	K656E	NM_023110	wt	na	na	loss	na	na	na
42	IGR	Diagnosis	Brainstem	M	8.05202	1	7	DMG H3K27	DMG-like	0	0	1	0	0	0	0	0	0	5	0	diffuse	1	H33	wt	N546K	NM_023110	wt	na	wt	loss	DMG_K27	0.99964	206772660028_R04C01
43	BIOMEDE	Diagnosis	Brainstem	M	22	1	27	DMG H3K27	DMG-like	na	0	na	0	0	0	0	1	1	5	na	na	na	H33	wt	N546K	NM_023110	wt	< 5% positive	wt	loss	EPN_ST_ZFTA_RELA_A	0.12337	204963470071_R01C01
44	Castel et al. 2018	Diagnosis	Thalamus	M	9.98494	1	17.7	oligoA 3	DMG-like	0	0	1	0	0	0	0	1	1	4	0	circumscribed (diffuse evol.)	1	H33	wt	N546K	NM_023110	wt	negative	wt	loss	na	na	na
45	Mackay et al. 2017	Diagnosis	Thalamus	M	19	1	26	GBM	na	na	na	na	na	na	na	na	na	na	na	na	na	na	H33	wt	N546K	NM_023110	wt	na	wt	na	DMG_K27	0.91375	9340996012_R03C01
46	IGR	Diagnosis	Brainstem	M	3.09103	0	135	LGG	GG-like	1	1	1	0	1	0	1	0	1	0	0	mixed	1	H33	wt	N546K	NM_023110	wt	< 5% positive	wt	no	DMG_K27	0.99466	204949770048_R08C01
47	Mackay et al. 2017	Diagnosis	Midline - NOS	F	13.7	1	16.9	AA	na	na	na	na	na	na	na	na	na	na	na	na	na	na	H33	wt	N546K	NM_023110	wt	na	wt	na	na	na	na
48	BIOMEDE	Diagnosis	Brainstem	M	9.6564	1	17	DMG H3K27	DMG-like	na	0	na	0	0	0	0	0	1	4	0	diffuse	0	H33	wt	N546K	NM_023110	wt	na	wt	na	DMG_K27	0.99946	204949770048_R05C01
49	Picca et al. 2018	Diagnosis	Thalamus	F	22	1	38.6	DMG H3K27	na	na	na	na	na	na	na	na	na	na	na	na	na	na	H33	wt	N546D; K656M	NM_023110	wt	na	na	na	na	na	na
50	Castel et al. 2018	Diagnosis	Thalamus	F	10.3546	1	62.3	oligoA 3	GG-like /DMG-like	0	1	1	0	1	0	0	0	0	2	1	mixed	1	H33	wt	N546K	NM_023110	wt	negative	wt	na	na	na	na
51	Mackay et al. 2017	Diagnosis	na	F	9	1	36	GBM	na	na	na	na	na	na	na	na	na	na	na	na	na	na	H33	wt	K656E	NM_023110	wt	na	wt	na	na	na	na
52	Mackay et al. 2017	Diagnosis	Thalamus	M	11	na	na	GBM	na	na	na	na	na	na	na	na	na	na	na	na	na	na	H33	wt	K656E	NM_023110	wt	na	wt	na	na	na	na
53	Schüller et al. 2021	Diagnosis	Brainstem	na	42.5726	0	14.6	GBM	na	na	na	na	na	na	na	na	na	na	na	na	na	na	H33	wt	N546K	NM_023110	wt	na	na	na	na	na	na
54	Schüller et al. 2021	Diagnosis	Brainstem	F	14.8548	0	31.6	GBM	na	na	na	na	na	na	na	na	na	na	na	na	na	na	H33	wt	N546K	NM_023110	wt	na	na	na	DMG_K27	0.95498	203020780046_R02C01
55	Picca et al. 2018	Diagnosis	Thalamus	M	32	1	45	DMG H3K27	na	na	na	na	na	na	na	na	na	na	na	na	na	na	H33	wt	N546K	NM_023110	na	na	na	na	na	na	na
56	Picca et al. 2018	Diagnosis	Brainstem	F	23	1	52.2	DMG H3K27	na	na	na	na	na	na	na	na	na	na	na	na	na	na	H33	wt	N546K	NM_023110	na	na	na	na	na	na	na
57	Picca et al. 2018	Diagnosis	Spinal cord	M	22	1	23	DMG H3K27	na	na	na	na	na	na	na	na	na	na	na	na	na	na	H33	wt	N546K	NM_023110	na	na	na	na	na	na	na
58	Picca et al. 2018	Diagnosis	Thalamus	M	27	1	19.8	DMG H3K27	na	na	na	na	na	na	na	na	na	na	na	na	na	na	H33	wt	K656E	NM_023110	na	na	na	na	na	na	na
59	Picca et al. 2018	Diagnosis	Thalamus	F	26	0	93.4	DMG H3K27	na	na	na	na	na	na	na	na	na	na	na	na	na	na	H33	wt	N546K	NM_023110	na	na	na	na	na	na	na
60	Castel et al. 2020	Diagnosis	Thalamus	F	13.4	1	15.9	GBM	DMG-like	0	1	1	0	0	0	0	1	1	1	1	mixed	1	EZHIP	wt	N546K	NM_023110	wt	na	mut	loss	DMG_K27	0.95605	203175700152_R08C01
Initial Diagnosis: PA pilocytic astrocytoma ; oligoA 3 oligoastrocytoma Gr3 ; LGG low-grade glioma; GG1 ganglioglioma Gr1; GG3 anaplastic ganglioglioma ; AA anaplastic astrocytoma; DA diffuse astrocytoma
